# Supplementary material for: Liposomal Vitamin C as a Modulator of the Efficacy of Ceralasertib Therapy in Ovarian Cancer
Source: Int J Mol Sci. 2026 Mar 13;27(6):2630. doi: 10.3390/ijms27062630 (PMC13026461; doi:10.3390/ijms27062630)
Supplement: Supplementary file 1 [file ijms-27-02630-s001.zip]

Archive with 1 entries (1 files):
- ijms-4170215-supplementary.pdf
